# Supplementary material for: Global Analysis of the WOX Transcription Factor Family in Akebia trifoliata
Source: Curr Issues Mol Biol. 2023 Dec 19;46(1):11–24. doi: 10.3390/cimb46010002 (PMC10814775; doi:10.3390/cimb46010002)
Supplement: Supplementary file 1 [file cimb-46-00002-s001.zip]

Archive with 3 entries (3 files):
- Supplementary Figure S1-S4.pdf
- Table S1-S6.xlsx
- Table S7-S9.xlsx
