# Supplementary material for: Global Analysis of the WOX Transcription Factor Family in Akebia trifoliata
Source: Curr Issues Mol Biol. 2023 Dec 19;46(1):11–24. doi: 10.3390/cimb46010002 (PMC10814775; doi:10.3390/cimb46010002)
Supplement: Supplementary file 1 [file cimb-46-00002-s001.zip › Table S1-S6.xlsx]

## Sheet: Table S1 
Table S1 Specific primer sequence for WOX genes of A. trifoliata
Gene		Primer sequence (5’ to 3’)
AktWOX1	F	CCAAGGGATGAGATAAGGAA
	R	GACGACGAAGAAGACGATG
AktWOX2	F	TGACAGATGAGCAGATGGAG
	R	TCTTGTTGAGCAGTAATGGC
AktWOX3	F	CGTGAAAGACAGAAGCAGAA
	R	GGAGAATGAGTGAGACCGA
AktWOX8	F	TTCTCCATCTTTCTCTCCATCT
	R	TCAACACCATCACTTACACCTC
AktWOX9	F	GAAAGACAGAAACGAAGGAGA
	R	AAGGGAAAGAGTTGCAGAGTT
AktWOX4	F	GAACTCCAAGTAAGCCGAAG
	R	GTTTGGTGCCGTAACAAGT
GAPDH	F	AGCAGCTTTGACCTCGTCAT
	R	AGTACTCCCCGCACTGAATG

## Sheet: Table S2 
Table S2 secondary structure prediction
The name of the gene	Gene ID	Alpha helix%	Beta turn%	Random coil%	tended strand%
AktWOX1	EVM0003696	0.133	0.0416	0.7175	0.108
AktWOX2	EVM0020486	0.3082	0.0251	0.6308	0.0358
AktWOX3	EVM0004841	0.2547	0.0283	0.6557	0.0613
AktWOX4	EVM0001617	0.3321	0.0369	0.5756	0.0554
AktWOX5	EVM0011435	0.1767	0.0517	0.6681	0.1034
AktWOX6	EVM0002863	0.3182	0.0303	0.5707	0.0808
AktWOX7	EVM0019666	0.269	0.0316	0.5823	0.1171
AktWOX8	EVM0021763	0.1541	0.0616	0.6164	0.1678
AktWOX9	EVM0006854	0.2744	0.0605	0.5628	0.1023
AktWUS	EVM0022615	0.2472	0.0337	0.6292	0.0899

## Sheet: Table S3
Table S3 The transcriptomic data of A. trifoliata
Gene ID	Gene	FT-1	FT-2	FT-3	FT-4	ST-1	ST-2	ST-3	ST-4	RT-1	RT-2	RT-3	RT-4
EVM0002863	AktWOX6	0.183922	0	0.0780953	0	0.029474	0.0249303	0.038233	0.115315	0	0.023489	0.0825123	0
EVM0020486	AktWOX2	15.6795	27.5673	44.5495	37.6747	6.46009	8.48412	6.07552	6.63391	13.4568	17.2226	20.3396	26.1447
EVM0006854	AktWOX9	0	0	0	0	0.182	0.185974	0.0271423	0.0638893	0	0	0	0
EVM0022615	AktWUS	0.257302	0.065496	0.0368577	0.0168813	1.3268	1.97575	1.66604	1.47963	0.0168153	0	0.004246	0.062
EVM0021763	AktWOX8	0	0	0	0	0.176452	1.97175	1.58173	1.99599	0	0	0.169613	0.174267
EVM0004841	AktWOX3	2.77534	6.10325	2.38275	0.448436	0.380207	0.477907	1.23045	0.350754	1.68216	3.02378	2.44634	2.66063
EVM0003696	AktWOX1	0.019575	0.0103587	0	0	0.091122	0.31658	0.181126	0.253154	0.0421703	0.20975	0.286826	0.111444
EVM0019666	AktWOX7	0.0406853	0.0185313	3.98896	0.204781	0.359897	0.418925	0.155284	0.0877137	0.09742	0.216941	0.464225	0.386199
EVM0001617	AktWOX4	2.37943	4.44342	6.08493	4.4091	2.80665	2.69517	2.01532	3.84107	2.68745	2.90159	3.0932	4.37822
EVM0011435	AktWOX5	0	0	0	0	0	0.131857	0.107513	0.081683	0	0	0	0

## Sheet: Table S4
Table S4 Conserved motifs of WOX protein in A. trifoliata
Conserved Motif	Conserved motif sequence	Domain
Motif-1	ILEEJYRSGMRTPSKDQIQEITAQLSQYGKIEGKNVFYWFQNHKARERQK	HD
Motif-2	RWNPTPEQJ	HD
Motif-3	YVKVMTDEQMELLRKQISIYATICERLVEMHKAITAQQDLAGMKPGNLYC
Motif-4	GHISFYESVLSNPRIDHLLGKMEMPGSFNPYRQGEGYDMI
Motif-5	TLLFPMHPE	WUS-box
Motif-6	QLVSAPNNGESEVETEDESPKEKKAKSENIHSPENLALRPDEKC
Motif-7	TVFINGVPFEVPRGPFDMKQAFGDDVMLLHSSGQPV
Motif-8	MGLEENCGEGEDQQRMMEW
Motif-9	NHHLWQH
Motif-10	MWMMGC

## Sheet: Table S5
Table S5 Synteny analysis of WOX genes between A. trifoliata and other plants.
Plant Species	Class	Homolog Genes	Homolog of Genes
Chlamydomonas reinhardtii	Chlorophyta		0
Zea mays	monocotyledonous	AktWOX6 AktWOX1 AktWOX9 AktWOX8(2)	5
Andropogon gerardi	monocotyledonous	AktWOX6 AktWOX1(3) AktWOX9 AktWOX5(3) AktWOX8(6)	14
Oryza sativa	monocotyledonous	AktWOX1 AktWOX5 AktWOX8	3
Amborella trichopoda	dicotyledonous	AktWOX4 AktWOX1 AktWOX5(2) AktWOX2 AktWOX8	6
Solanum tuberosum	dicotyledonous	AktWOX4 AktWOX3 AktWOX5 AktWOX7 AktWOX2 AktWUS	6
Arabidopsis thaliana	dicotyledonous	AktWOX4(2) AktWOX6 AktWOX1AktWOX7(2) AktWOX2(2)	8
Glycine max	dicotyledonous	AktWOX4(2) AktWOX1(2) AktWOX3(4) AktWOX5(4) AktWOX7(4) AktWOX2(2) AktWOX8	19
Solanum lycopersicum	dicotyledonous	AktWOX4 AktWOX1 AktWOX3 AktAktWOX5 AktWOX7 AktWOX2 AktWUS	7
Liriodendron tulipifera	dicotyledonous	AktWOX4(2) AktWOX1 AktWOX3 AktWOX5 AktWOX7(3) AktWOX2(2) AktWOX8 AktWUS	12
Populus × xiaohei	dicotyledonous	AktWOX4(3) AktWOX1(2) AktWOX3(2) AktWOX5(2) AktWOX7(4) AktWOX2(3) AktWUS(2)	18

## Sheet: Table S6
Table S6 The value of Ka/Ks
Seq_1	Seq_2	Ka	Ks	Ka/Ks
AktWOX1	AktWOX3	1.04491	3.45846	0.302133
AktWOX1	AktWOX9	0.964092	3.55689	0.271049
AktWOX1	AktWOX5	1.12924	3.74797	0.301295
AktWOX1	AktWOX7	1.20082	3.86216	0.31092
AktWOX1	AktWOX2	1.04871	3.73038	0.281125
AktWOX1	AktWOX8	0.736211	3.79849	0.193817
AktWOX1	AktWUS	1.20269	3.82301	0.314593
AktWOX2	AktWOX8	1.1035	3.5996	0.306562
AktWOX2	AktWUS	1.06982	99	0.0108063
AktWOX3	AktWOX9	0.725146	3.39332	0.213698
AktWOX3	AktWOX5	0.648219	3.50575	0.184901
AktWOX3	AktWOX7	0.800235	3.67128	0.217972
AktWOX3	AktWOX2	1.18706	99	0.0119905
AktWOX3	AktWOX8	0.974515	3.40302	0.286368
AktWOX3	AktWUS	0.721986	3.4802	0.207455
AktWOX4	AktWOX6	0.984218	3.25943	0.30196
AktWOX4	AktWOX1	1.11597	3.68027	0.30323
AktWOX4	AktWOX3	1.17073	3.53527	0.331158
AktWOX4	AktWOX9	1.12872	3.51342	0.321258
AktWOX4	AktWOX5	1.05089	3.50517	0.299811
AktWOX4	AktWOX7	1.20795	3.75525	0.321668
AktWOX4	AktWOX2	0.101314	0.393678	0.257353
AktWOX4	AktWOX8	1.1183	3.5937	0.311184
AktWOX4	AktWUS	1.09512	99	0.0110619
AktWOX5	AktWOX7	0.927786	3.67166	0.252688
AktWOX5	AktWOX8	1.04186	3.65022	0.285424
AktWOX5	AktWUS	0.911614	3.69794	0.246519
AktWOX5	AktWOX2	1.18954	3.57307	0.332917
AktWOX6	AktWOX1	1.07613	3.59837	0.299062
AktWOX6	AktWOX3	0.491802	99	0.0049677
AktWOX6	AktWOX9	0.615774	3.32969	0.184935
AktWOX6	AktWOX5	0.816288	3.61787	0.225626
AktWOX6	AktWOX7	0.681365	3.56631	0.191056
AktWOX6	AktWOX2	1.05313	3.32957	0.316296
AktWOX6	AktWOX8	1.15269	3.52372	0.327124
AktWOX6	AktWUS	0.815108	3.36426	0.242285
AktWOX7	AktWOX2	1.22633	3.77948	0.324471
AktWOX7	AktWOX8	1.21716	3.68136	0.330628
AktWOX7	AktWUS	1.13037	3.78082	0.298974
AktWOX8	AktWUS	1.18942	3.64872	0.325982
AktWOX9	AktWOX8	1.06169	3.39562	0.312663
AktWOX9	AktWUS	0.815098	3.42548	0.237951
AktWOX9	AktWOX5	0.894724	3.48641	0.256632
AktWOX9	AktWOX7	0.699426	3.47434	0.201312
AktWOX9	AktWOX2	1.16297	3.52981	0.32947
