# Supplementary material for: Global Analysis of the WOX Transcription Factor Family in Akebia trifoliata
Source: Curr Issues Mol Biol. 2023 Dec 19;46(1):11–24. doi: 10.3390/cimb46010002 (PMC10814775; doi:10.3390/cimb46010002)
Supplement: Supplementary file 1 [file cimb-46-00002-s001.zip › Table S7-S9.xlsx]

## Sheet: Table S7
Table S7 cis-elements in the promoter of AktWOXs statistical analysis
Cis-element	Typical sequence	Characteristic	Gene
ABRE	ACGTG	Abscisic acid responsiveness	AktWOX4, AktWOX5, AktWOX7, AktWOX8, AktWUS
TCA-element	TCAGAAGAGG	Salicylic acid responsiveness	AktWOX4, AktWOX1, AktWOX7, AktWUS
CGTCA-motif	CGTCA	MeJA-responsiveness	AktWOX1, AktWOX2, AktWOX3, AktWOX4, AktWOX5, AktWOX6, AktWOX7, AktWOX8, AktWOX9, AktWUS
TGA-element	AACGAC	Auxin-responsive element	AktWOX1, AktWOX3, AktWOX4, AktWOX7
LTR	CCGAAA	Low-temperature responsiveness	AktWOX2, AktWOX3, AktWOX5, AktWOX6
TC-rich repeats	GTTTTCTTAC	Defense and stress responsiveness	AktWOX6, AktWOX9, AktWOX8, AktWOX3, AktWOX4, AktWOX7
G-box	CACGTT	Light responsiveness	AktWOX1, AktWOX2, AktWOX3, AktWOX4, AktWOX5, AktWOX6, AktWOX7, AktWOX8, AktWOX9, AktWUS
CAT-box	GCCACT	Meristem expression	AktWOX6, AktWOX2, AktWOX9, AktWOX1, AktWOX5, AktWOX7, AktWUS
ARE	AAACCA	Essential for the anaerobic induction	AktWOX1, AktWOX2, AktWOX3, AktWOX4, AktWOX5, AktWOX6, AktWOX7, AktWOX8, AktWOX9, AktWUS
O2-site	GATGACATGG	Zein metabolism regulation	AktWOX1, AktWOX2, AktWOX4, AktWOX5, AktWOX6, AktWUS
CCAAT-box	CAACGG	flavonoid biosynthetic genes regulation	AktWOX6, AktWOX2
Putative cis-elements in the promoter of AktWOXs
Gene	Cis-element	Typical sequence				Characteristic
AktWOX4	GARE-motif	TCTGTTG	463	7	Brassica oleracea	gibberellin-responsive element
AktWOX4	GARE-motif	TCTGTTG	778	7	Brassica oleracea	gibberellin-responsive element
AktWOX4	GARE-motif	TCTGTTG	1908	7	Brassica oleracea	gibberellin-responsive element
AktWOX4	TGA-element	AACGAC	70	6	Brassica oleracea	auxin-responsive element
AktWOX4	G-Box	CACGTG	1497	6	Pisum sativum	cis-acting regulatory element involved in light responsiveness
AktWOX4	G-Box	CACGTT	1859	6	Pisum sativum	cis-acting regulatory element involved in light responsiveness
AktWOX4	LAMP-element	CTTTATCA	342	8	Pisum sativum	part of a light responsive element
AktWOX4	CAAT-box	CAAAT	221	5	Pisum sativum	common cis-acting element in promoter and enhancer regions
AktWOX4	CAAT-box	CAAAT	396	5	Pisum sativum	common cis-acting element in promoter and enhancer regions
AktWOX4	CAAT-box	CAAAT	486	5	Pisum sativum	common cis-acting element in promoter and enhancer regions
AktWOX4	CAAT-box	CAAAT	618	5	Pisum sativum	common cis-acting element in promoter and enhancer regions
AktWOX4	CAAT-box	CAAAT	1207	5	Pisum sativum	common cis-acting element in promoter and enhancer regions
AktWOX4	CAAT-box	CAAAT	1213	5	Pisum sativum	common cis-acting element in promoter and enhancer regions
AktWOX4	CAAT-box	CAAAT	1234	5	Pisum sativum	common cis-acting element in promoter and enhancer regions
AktWOX4	Box 4	ATTAAT	169	6	Petroselinum crispum	part of a conserved DNA module involved in light responsiveness
AktWOX4	Box 4	ATTAAT	256	6	Petroselinum crispum	part of a conserved DNA module involved in light responsiveness
AktWOX4	Box 4	ATTAAT	508	6	Petroselinum crispum	part of a conserved DNA module involved in light responsiveness
AktWOX4	A-box	CCGTCC	1864	6	Petroselinum crispum	cis-acting regulatory element
AktWOX4	chs-CMA1a	TTACTTAA	797	8	Daucus carota	part of a light responsive element
AktWOX4	TCCC-motif	TCTCCCT	237	7	Spinacia oleracea	part of a light responsive element
AktWOX4	TCA-element	CCATCTTTTT	1243	9	Nicotiana tabacum	cis-acting element involved in salicylic acid responsiveness
AktWOX4	TCA-element	CCATCTTTTT	1789	9	Nicotiana tabacum	cis-acting element involved in salicylic acid responsiveness
AktWOX4	TC-rich repeats	GTTTTCTTAC	229	9	Nicotiana tabacum	cis-acting element involved in defense and stress responsiveness
AktWOX4	TC-rich repeats	ATTCTCTAAC	597	9	Nicotiana tabacum	cis-acting element involved in defense and stress responsiveness
AktWOX4	TGACG-motif	TGACG	1139	5	Hordeum vulgare	cis-acting regulatory element involved in the MeJA-responsiveness
AktWOX4	CGTCA-motif	CGTCA	1139	5	Hordeum vulgare	cis-acting regulatory element involved in the MeJA-responsiveness
AktWOX6	LTR	CCGAAA	699	6	Hordeum vulgare	cis-acting element involved in low-temperature responsiveness
AktWOX6	LTR	CCGAAA	879	6	Hordeum vulgare	cis-acting element involved in low-temperature responsiveness
AktWOX6	LTR	CCGAAA	937	6	Hordeum vulgare	cis-acting element involved in low-temperature responsiveness
AktWOX6	LTR	CCGAAA	959	6	Hordeum vulgare	cis-acting element involved in low-temperature responsiveness
AktWOX6	AT-rich element	ATAGAAATCAA	303	10	Glycine max	binding site of AT-rich DNA binding protein (ATBP-1)
AktWOX6	TC-rich repeats	GTTTTCTTAC	1584	9	Nicotiana tabacum	cis-acting element involved in defense and stress responsiveness
AktWOX6	CGTCA-motif	CGTCA	211	5	Hordeum vulgare	cis-acting regulatory element involved in the MeJA-responsiveness
AktWOX6	TGACG-motif	TGACG	211	5	Hordeum vulgare	cis-acting regulatory element involved in the MeJA-responsiveness
AktWOX6	GT1-motif	GGTTAAT	374	7	Avena sativa	light responsive element
AktWOX6	GT1-motif	GGTTAAT	1290	7	Avena sativa	light responsive element
AktWOX6	MBSI	TTTTTACGGTTA	830	11	Petunia hybrida	MYB binding site involved in flavonoid biosynthetic genes regulation
AktWOX6	Box 4	ATTAAT	230	6	Petroselinum crispum	part of a conserved DNA module involved in light responsiveness
AktWOX6	Box 4	ATTAAT	612	6	Petroselinum crispum	part of a conserved DNA module involved in light responsiveness
AktWOX6	Box 4	ATTAAT	648	6	Petroselinum crispum	part of a conserved DNA module involved in light responsiveness
AktWOX6	Box 4	ATTAAT	930	6	Petroselinum crispum	part of a conserved DNA module involved in light responsiveness
AktWOX6	Box 4	ATTAAT	966	6	Petroselinum crispum	part of a conserved DNA module involved in light responsiveness
AktWOX6	Box 4	ATTAAT	995	6	Petroselinum crispum	part of a conserved DNA module involved in light responsiveness
AktWOX6	CAAT-box	CAAAT	31	5	Pisum sativum	common cis-acting element in promoter and enhancer regions
AktWOX6	CAAT-box	CAAAT	183	5	Pisum sativum	common cis-acting element in promoter and enhancer regions
AktWOX6	CAAT-box	CAAAT	203	5	Pisum sativum	common cis-acting element in promoter and enhancer regions
AktWOX6	CAAT-box	CAAAT	480	5	Pisum sativum	common cis-acting element in promoter and enhancer regions
AktWOX6	CAAT-box	CAAAT	581	5	Pisum sativum	common cis-acting element in promoter and enhancer regions
AktWOX6	CAAT-box	CAAAT	1180	5	Pisum sativum	common cis-acting element in promoter and enhancer regions
AktWOX6	CAAT-box	CAAAT	1371	5	Pisum sativum	common cis-acting element in promoter and enhancer regions
AktWOX6	CAAT-box	CAAAT	1887	5	Pisum sativum	common cis-acting element in promoter and enhancer regions
AktWOX6	CAAT-box	CAAAT	1965	5	Pisum sativum	common cis-acting element in promoter and enhancer regions
AktWOX1	AT-rich element	ATAGAAATCAA	40	10	Glycine max	binding site of AT-rich DNA binding protein (ATBP-1)
AktWOX1	CGTCA-motif	CGTCA	442	5	Hordeum vulgare	cis-acting regulatory element involved in the MeJA-responsiveness
AktWOX1	TGACG-motif	TGACG	442	5	Hordeum vulgare	cis-acting regulatory element involved in the MeJA-responsiveness
AktWOX1	ATCT-motif	AATCTAATCC	962	9	Pisum sativum	part of a conserved DNA module involved in light responsiveness
AktWOX1	TCA-element	CCATCTTTTT	1393	9	Nicotiana tabacum	cis-acting element involved in salicylic acid responsiveness
AktWOX1	TCA-element	TCAGAAGAGG	1489	9	Brassica oleracea	cis-acting element involved in salicylic acid responsiveness
AktWOX1	TCA-element	TCAGAAGAGG	1830	9	Brassica oleracea	cis-acting element involved in salicylic acid responsiveness
AktWOX1	TCCC-motif	TCTCCCT	1450	7	Spinacia oleracea	part of a light responsive element
AktWOX1	AuxRR-core	GGTCCAT	229	7	Nicotiana tabacum	cis-acting regulatory element involved in auxin responsiveness
AktWOX1	GATA-motif	GATAGGG	712	7	Pisum sativum	part of a light responsive element
AktWOX1	MRE	AACCTAA	34	7	Petroselinum crispum	MYB binding site involved in light responsiveness
AktWOX1	CAAT-box	CAAAT	93	5	Pisum sativum	common cis-acting element in promoter and enhancer regions
AktWOX1	CAAT-box	CAAAT	482	5	Pisum sativum	common cis-acting element in promoter and enhancer regions
AktWOX1	CAAT-box	CAAAT	492	5	Pisum sativum	common cis-acting element in promoter and enhancer regions
AktWOX1	CAAT-box	CAAAT	824	5	Pisum sativum	common cis-acting element in promoter and enhancer regions
AktWOX1	CAAT-box	CAAAT	863	5	Pisum sativum	common cis-acting element in promoter and enhancer regions
AktWOX1	CAAT-box	CAAAT	920	5	Pisum sativum	common cis-acting element in promoter and enhancer regions
AktWOX1	CAAT-box	CAAAT	1022	5	Pisum sativum	common cis-acting element in promoter and enhancer regions
AktWOX1	CAAT-box	CAAAT	1044	5	Pisum sativum	common cis-acting element in promoter and enhancer regions
AktWOX1	CAAT-box	CAAAT	1059	5	Pisum sativum	common cis-acting element in promoter and enhancer regions
AktWOX1	CAAT-box	CAAAT	1086	5	Pisum sativum	common cis-acting element in promoter and enhancer regions
AktWOX1	CAAT-box	CAAAT	1332	5	Pisum sativum	common cis-acting element in promoter and enhancer regions
AktWOX1	CAAT-box	CAAAT	1426	5	Pisum sativum	common cis-acting element in promoter and enhancer regions
AktWOX1	CAAT-box	CAAAT	1738	5	Pisum sativum	common cis-acting element in promoter and enhancer regions
AktWOX1	Box 4	ATTAAT	768	6	Petroselinum crispum	part of a conserved DNA module involved in light responsiveness
AktWOX1	Box 4	ATTAAT	772	6	Petroselinum crispum	part of a conserved DNA module involved in light responsiveness
AktWOX1	Box 4	ATTAAT	1309	6	Petroselinum crispum	part of a conserved DNA module involved in light responsiveness
AktWOX1	Box 4	ATTAAT	1787	6	Petroselinum crispum	part of a conserved DNA module involved in light responsiveness
AktWOX1	G-Box	CACGTG	216	6	Pisum sativum	cis-acting regulatory element involved in light responsiveness
AktWOX1	G-box	ACACGTG(G/t)CACC	211	10.5	Lycopersicon esculentum	cis-acting regulatory element involved in light responsiveness
AktWOX3	TC-rich repeats	GTTTTCTTAC	391	9	Nicotiana tabacum	cis-acting element involved in defense and stress responsiveness
AktWOX3	TC-rich repeats	GTTTTCTTAC	811	9	Nicotiana tabacum	cis-acting element involved in defense and stress responsiveness
AktWOX3	TC-rich repeats	GTTTTCTTAC	1675	9	Nicotiana tabacum	cis-acting element involved in defense and stress responsiveness
AktWOX3	CGTCA-motif	CGTCA	1695	5	Hordeum vulgare	cis-acting regulatory element involved in the MeJA-responsiveness
AktWOX3	TGACG-motif	TGACG	1695	5	Hordeum vulgare	cis-acting regulatory element involved in the MeJA-responsiveness
AktWOX3	TCCC-motif	TCTCCCT	429	7	Spinacia oleracea	part of a light responsive element
AktWOX3	LTR	CCGAAA	1646	6	Hordeum vulgare	cis-acting element involved in low-temperature responsiveness
AktWOX3	AuxRR-core	GGTCCAT	1179	7	Nicotiana tabacum	cis-acting regulatory element involved in auxin responsiveness
AktWOX3	AuxRR-core	GGTCCAT	1302	7	Nicotiana tabacum	cis-acting regulatory element involved in auxin responsiveness
AktWOX3	CAAT-box	CAAAT	112	5	Pisum sativum	common cis-acting element in promoter and enhancer regions
AktWOX3	CAAT-box	CAAAT	369	5	Pisum sativum	common cis-acting element in promoter and enhancer regions
AktWOX3	CAAT-box	CAAAT	791	5	Pisum sativum	common cis-acting element in promoter and enhancer regions
AktWOX3	CAAT-box	CAAAT	919	5	Pisum sativum	common cis-acting element in promoter and enhancer regions
AktWOX3	CAAT-box	CAAAT	981	5	Pisum sativum	common cis-acting element in promoter and enhancer regions
AktWOX3	CAAT-box	CAAAT	1275	5	Pisum sativum	common cis-acting element in promoter and enhancer regions
AktWOX3	CAAT-box	CAAAT	1460	5	Pisum sativum	common cis-acting element in promoter and enhancer regions
AktWOX3	CAAT-box	CAAAT	1465	5	Pisum sativum	common cis-acting element in promoter and enhancer regions
AktWOX3	CAAT-box	CAAAT	1692	5	Pisum sativum	common cis-acting element in promoter and enhancer regions
AktWOX3	CAAT-box	TGCCAAC	1700	7	Petunia hybrida	common cis-acting element in promoter and enhancer regions
AktWOX3	CAAT-box	CAAAT	1834	5	Pisum sativum	common cis-acting element in promoter and enhancer regions
AktWOX3	Box 4	ATTAAT	140	6	Petroselinum crispum	part of a conserved DNA module involved in light responsiveness
AktWOX3	Box 4	ATTAAT	1160	6	Petroselinum crispum	part of a conserved DNA module involved in light responsiveness
AktWOX3	I-box	atGATAAGGTC	1660	11	Helianthus annuus	part of a light responsive element
AktWOX9	ACE	GACACGTATG	171	9	Petroselinum crispum	cis-acting element involved in light responsiveness
AktWOX9	TC-rich repeats	ATTCTCTAAC	1245	9	Nicotiana tabacum	cis-acting element involved in defense and stress responsiveness
AktWOX9	CGTCA-motif	CGTCA	165	5	Hordeum vulgare	cis-acting regulatory element involved in the MeJA-responsiveness
AktWOX9	CGTCA-motif	CGTCA	1281	5	Hordeum vulgare	cis-acting regulatory element involved in the MeJA-responsiveness
AktWOX9	GT1-motif	GGTTAAT	1182	7	Avena sativa	light responsive element
AktWOX9	TGACG-motif	TGACG	165	5	Hordeum vulgare	cis-acting regulatory element involved in the MeJA-responsiveness
AktWOX9	TGACG-motif	TGACG	1281	5	Hordeum vulgare	cis-acting regulatory element involved in the MeJA-responsiveness
AktWOX9	CCAAT-box	CAACGG	1218	6	Hordeum vulgare	MYBHv1 binding site
AktWOX9	Box 4	ATTAAT	1144	6	Petroselinum crispum	part of a conserved DNA module involved in light responsiveness
AktWOX9	Box 4	ATTAAT	1153	6	Petroselinum crispum	part of a conserved DNA module involved in light responsiveness
AktWOX9	Box 4	ATTAAT	1487	6	Petroselinum crispum	part of a conserved DNA module involved in light responsiveness
AktWOX9	Box 4	ATTAAT	1611	6	Petroselinum crispum	part of a conserved DNA module involved in light responsiveness
AktWOX9	Box 4	ATTAAT	1883	6	Petroselinum crispum	part of a conserved DNA module involved in light responsiveness
AktWOX9	CAAT-box	CAAAT	313	5	Pisum sativum	common cis-acting element in promoter and enhancer regions
AktWOX9	CAAT-box	CAAAT	689	5	Pisum sativum	common cis-acting element in promoter and enhancer regions
AktWOX9	CAAT-box	CAAAT	763	5	Pisum sativum	common cis-acting element in promoter and enhancer regions
AktWOX9	CAAT-box	CAAAT	1046	5	Pisum sativum	common cis-acting element in promoter and enhancer regions
AktWOX9	CAAT-box	CAAAT	1065	5	Pisum sativum	common cis-acting element in promoter and enhancer regions
AktWOX9	CAAT-box	CAAAT	1094	5	Pisum sativum	common cis-acting element in promoter and enhancer regions
AktWOX9	CAAT-box	CAAAT	1101	5	Pisum sativum	common cis-acting element in promoter and enhancer regions
AktWOX9	CAAT-box	CAAAT	1259	5	Pisum sativum	common cis-acting element in promoter and enhancer regions
AktWOX9	CAAT-box	CAAAT	1771	5	Pisum sativum	common cis-acting element in promoter and enhancer regions
AktWOX9	CAAT-box	CAAAT	1804	5	Pisum sativum	common cis-acting element in promoter and enhancer regions
AktWOX9	CAAT-box	CAAAT	1892	5	Pisum sativum	common cis-acting element in promoter and enhancer regions
AktWOX9	CAAT-box	CAAAT	1926	5	Pisum sativum	common cis-acting element in promoter and enhancer regions
AktWOX9	ABRE	CGCACGTGTC	614	9	Hordeum vulgare	cis-acting element involved in the abscisic acid responsiveness
AktWOX9	G-Box	CACGTG	440	6	Pisum sativum	cis-acting regulatory element involved in light responsiveness
AktWOX9	G-Box	CACGTG	616	6	Pisum sativum	cis-acting regulatory element involved in light responsiveness
AktWOX5	GATA-motif	GATAGGG	1846	7	Pisum sativum	part of a light responsive element
AktWOX5	LTR	CCGAAA	637	6	Hordeum vulgare	cis-acting element involved in low-temperature responsiveness
AktWOX5	TCCC-motif	TCTCCCT	1176	7	Spinacia oleracea	part of a light responsive element
AktWOX5	TGACG-motif	TGACG	238	5	Hordeum vulgare	cis-acting regulatory element involved in the MeJA-responsiveness
AktWOX5	TGACG-motif	TGACG	318	5	Hordeum vulgare	cis-acting regulatory element involved in the MeJA-responsiveness
AktWOX5	TGACG-motif	TGACG	339	5	Hordeum vulgare	cis-acting regulatory element involved in the MeJA-responsiveness
AktWOX5	TGACG-motif	TGACG	377	5	Hordeum vulgare	cis-acting regulatory element involved in the MeJA-responsiveness
AktWOX5	TGACG-motif	TGACG	1356	5	Hordeum vulgare	cis-acting regulatory element involved in the MeJA-responsiveness
AktWOX5	TGACG-motif	TGACG	1434	5	Hordeum vulgare	cis-acting regulatory element involved in the MeJA-responsiveness
AktWOX5	TGACG-motif	TGACG	1670	5	Hordeum vulgare	cis-acting regulatory element involved in the MeJA-responsiveness
AktWOX5	TGACG-motif	TGACG	1799	5	Hordeum vulgare	cis-acting regulatory element involved in the MeJA-responsiveness
AktWOX5	CGTCA-motif	CGTCA	238	5	Hordeum vulgare	cis-acting regulatory element involved in the MeJA-responsiveness
AktWOX5	CGTCA-motif	CGTCA	318	5	Hordeum vulgare	cis-acting regulatory element involved in the MeJA-responsiveness
AktWOX5	CGTCA-motif	CGTCA	339	5	Hordeum vulgare	cis-acting regulatory element involved in the MeJA-responsiveness
AktWOX5	CGTCA-motif	CGTCA	377	5	Hordeum vulgare	cis-acting regulatory element involved in the MeJA-responsiveness
AktWOX5	CGTCA-motif	CGTCA	1356	5	Hordeum vulgare	cis-acting regulatory element involved in the MeJA-responsiveness
AktWOX5	CGTCA-motif	CGTCA	1434	5	Hordeum vulgare	cis-acting regulatory element involved in the MeJA-responsiveness
AktWOX5	CGTCA-motif	CGTCA	1670	5	Hordeum vulgare	cis-acting regulatory element involved in the MeJA-responsiveness
AktWOX5	CGTCA-motif	CGTCA	1799	5	Hordeum vulgare	cis-acting regulatory element involved in the MeJA-responsiveness
AktWOX5	MSA-like	(T/C)C(T/C)AACGG(T/C)(T/C)A	72	9	Catharanthus roseus	cis-acting element involved in cell cycle regulation
AktWOX5	G-box	ACACGTG(G/t)CACC	926	10.5	Lycopersicon esculentum	cis-acting regulatory element involved in light responsiveness
AktWOX5	G-box	tgACACGTGGCA	928	11	Lycopersicon esculentum	cis-acting regulatory element involved in light responsiveness
AktWOX5	I-box	cCATATCCAAT	1909	10	Flaveria trinervia	part of a light responsive element
AktWOX5	G-Box	TCCACATGGCA	144	10	Triticum aestivum	cis-acting regulatory element involved in light responsiveness
AktWOX5	G-Box	CACGTG	931	6	Pisum sativum	cis-acting regulatory element involved in light responsiveness
AktWOX5	ABRE	GACACGTGGC	929	9	Triticum aestivum	cis-acting element involved in the abscisic acid responsiveness
AktWOX5	CAAT-box	CAAAT	22	5	Pisum sativum	common cis-acting element in promoter and enhancer regions
AktWOX5	CAAT-box	CAAAT	68	5	Pisum sativum	common cis-acting element in promoter and enhancer regions
AktWOX5	CAAT-box	CAAAT	157	5	Pisum sativum	common cis-acting element in promoter and enhancer regions
AktWOX5	CAAT-box	CAAAT	558	5	Pisum sativum	common cis-acting element in promoter and enhancer regions
AktWOX5	CAAT-box	CAAAT	742	5	Pisum sativum	common cis-acting element in promoter and enhancer regions
AktWOX5	CAAT-box	CAAAT	995	5	Pisum sativum	common cis-acting element in promoter and enhancer regions
AktWOX5	CAAT-box	CAAAT	1727	5	Pisum sativum	common cis-acting element in promoter and enhancer regions
AktWOX5	CAAT-box	CAAAT	1768	5	Pisum sativum	common cis-acting element in promoter and enhancer regions
AktWOX5	Box 4	ATTAAT	260	6	Petroselinum crispum	part of a conserved DNA module involved in light responsiveness
AktWOX5	CCAAT-box	CAACGG	74	6	Hordeum vulgare	MYBHv1 binding site
AktWOX7	I-box	AGATAAGG	1022	8	Triticum aestivum	part of a light responsive element
AktWOX7	I-box	cCATATCCAAT	1954	10	Flaveria trinervia	part of a light responsive element
AktWOX7	TGA-element	AACGAC	296	6	Brassica oleracea	auxin-responsive element
AktWOX7	TGA-element	AACGAC	307	6	Brassica oleracea	auxin-responsive element
AktWOX7	TGA-element	AACGAC	350	6	Brassica oleracea	auxin-responsive element
AktWOX7	G-Box	CACGTT	952	6	Pisum sativum	cis-acting regulatory element involved in light responsiveness
AktWOX7	G-Box	CACGTT	958	6	Pisum sativum	cis-acting regulatory element involved in light responsiveness
AktWOX7	CAAT-box	CAAAT	454	5	Pisum sativum	common cis-acting element in promoter and enhancer regions
AktWOX7	CAAT-box	CAAAT	552	5	Pisum sativum	common cis-acting element in promoter and enhancer regions
AktWOX7	CAAT-box	CAAAT	1381	5	Pisum sativum	common cis-acting element in promoter and enhancer regions
AktWOX7	CAAT-box	CAAAT	1653	5	Pisum sativum	common cis-acting element in promoter and enhancer regions
AktWOX7	CAAT-box	CAAAT	1808	5	Pisum sativum	common cis-acting element in promoter and enhancer regions
AktWOX7	CAAT-box	CAAAT	1841	5	Pisum sativum	common cis-acting element in promoter and enhancer regions
AktWOX7	CAAT-box	CAAAT	1915	5	Pisum sativum	common cis-acting element in promoter and enhancer regions
AktWOX7	CAAT-box	CAAAT	1931	5	Pisum sativum	common cis-acting element in promoter and enhancer regions
AktWOX7	Box 4	ATTAAT	330	6	Petroselinum crispum	part of a conserved DNA module involved in light responsiveness
AktWOX7	chs-CMA1a	TTACTTAA	135	8	Daucus carota	part of a light responsive element
AktWOX7	TCCC-motif	TCTCCCT	196	7	Spinacia oleracea	part of a light responsive element
AktWOX7	TCA-element	CCATCTTTTT	441	9	Nicotiana tabacum	cis-acting element involved in salicylic acid responsiveness
AktWOX7	3-AF1 binding site	TAAGAGAGGAA	54	10	Solanum tuberosum	light responsive element
AktWOX7	ATCT-motif	AATCTAATCC	1805	9	Pisum sativum	part of a conserved DNA module involved in light responsiveness
AktWOX7	TGACG-motif	TGACG	278	5	Hordeum vulgare	cis-acting regulatory element involved in the MeJA-responsiveness
AktWOX7	TGACG-motif	TGACG	391	5	Hordeum vulgare	cis-acting regulatory element involved in the MeJA-responsiveness
AktWOX7	TGACG-motif	TGACG	1193	5	Hordeum vulgare	cis-acting regulatory element involved in the MeJA-responsiveness
AktWOX7	CGTCA-motif	CGTCA	278	5	Hordeum vulgare	cis-acting regulatory element involved in the MeJA-responsiveness
AktWOX7	CGTCA-motif	CGTCA	391	5	Hordeum vulgare	cis-acting regulatory element involved in the MeJA-responsiveness
AktWOX7	CGTCA-motif	CGTCA	1193	5	Hordeum vulgare	cis-acting regulatory element involved in the MeJA-responsiveness
AktWOX2	AT-rich element	ATAGAAATCAA	1191	10	Glycine max	binding site of AT-rich DNA binding protein (ATBP-1)
AktWOX2	CGTCA-motif	CGTCA	592	5	Hordeum vulgare	cis-acting regulatory element involved in the MeJA-responsiveness
AktWOX2	TGACG-motif	TGACG	592	5	Hordeum vulgare	cis-acting regulatory element involved in the MeJA-responsiveness
AktWOX2	GT1-motif	GGTTAAT	486	7	Avena sativa	light responsive element
AktWOX2	TCCC-motif	TCTCCCT	1501	7	Spinacia oleracea	part of a light responsive element
AktWOX2	LTR	CCGAAA	355	6	Hordeum vulgare	cis-acting element involved in low-temperature responsiveness
AktWOX2	LTR	CCGAAA	1563	6	Hordeum vulgare	cis-acting element involved in low-temperature responsiveness
AktWOX2	GATA-motif	GATAGGG	562	7	Pisum sativum	part of a light responsive element
AktWOX2	Box 4	ATTAAT	977	6	Petroselinum crispum	part of a conserved DNA module involved in light responsiveness
AktWOX2	Box 4	ATTAAT	1051	6	Petroselinum crispum	part of a conserved DNA module involved in light responsiveness
AktWOX2	Box 4	ATTAAT	1762	6	Petroselinum crispum	part of a conserved DNA module involved in light responsiveness
AktWOX2	CAAT-box	CAAAT	9	5	Pisum sativum	common cis-acting element in promoter and enhancer regions
AktWOX2	CAAT-box	CAAAT	896	5	Pisum sativum	common cis-acting element in promoter and enhancer regions
AktWOX2	CAAT-box	CAAAT	943	5	Pisum sativum	common cis-acting element in promoter and enhancer regions
AktWOX2	CAAT-box	CAAAT	1345	5	Pisum sativum	common cis-acting element in promoter and enhancer regions
AktWOX2	CAAT-box	CAAAT	1380	5	Pisum sativum	common cis-acting element in promoter and enhancer regions
AktWOX2	CAAT-box	CAAAT	1392	5	Pisum sativum	common cis-acting element in promoter and enhancer regions
AktWOX2	CAAT-box	CAAAT	1625	5	Pisum sativum	common cis-acting element in promoter and enhancer regions
AktWOX2	CAAT-box	CAAAT	1929	5	Pisum sativum	common cis-acting element in promoter and enhancer regions
AktWOX2	G-Box	CACGTT	1209	6	Pisum sativum	cis-acting regulatory element involved in light responsiveness
AktWOX2	G-Box	CACGTG	1836	6	Pisum sativum	cis-acting regulatory element involved in light responsiveness
AktWOX2	MBSI	aaaAaaC(G/C)GTTA	322	10.5	Petunia hybrida	MYB binding site involved in flavonoid biosynthetic genes regulation
AktWOX8	CGTCA-motif	CGTCA	313	5	Hordeum vulgare	cis-acting regulatory element involved in the MeJA-responsiveness
AktWOX8	CGTCA-motif	CGTCA	517	5	Hordeum vulgare	cis-acting regulatory element involved in the MeJA-responsiveness
AktWOX8	TGACG-motif	TGACG	313	5	Hordeum vulgare	cis-acting regulatory element involved in the MeJA-responsiveness
AktWOX8	TGACG-motif	TGACG	517	5	Hordeum vulgare	cis-acting regulatory element involved in the MeJA-responsiveness
AktWOX8	TCCC-motif	TCTCCCT	1695	7	Spinacia oleracea	part of a light responsive element
AktWOX8	A-box	CCGTCC	1198	6	Petroselinum crispum	cis-acting regulatory element
AktWOX8	CCAAT-box	CAACGG	143	6	Hordeum vulgare	MYBHv1 binding site
AktWOX8	CCAAT-box	CAACGG	538	6	Hordeum vulgare	MYBHv1 binding site
AktWOX8	CAAT-box	CAAAT	202	5	Pisum sativum	common cis-acting element in promoter and enhancer regions
AktWOX8	CAAT-box	CAAAT	351	5	Pisum sativum	common cis-acting element in promoter and enhancer regions
AktWOX8	CAAT-box	CAAAT	671	5	Pisum sativum	common cis-acting element in promoter and enhancer regions
AktWOX8	CAAT-box	CAAAT	697	5	Pisum sativum	common cis-acting element in promoter and enhancer regions
AktWOX8	CAAT-box	CAAAT	706	5	Pisum sativum	common cis-acting element in promoter and enhancer regions
AktWOX8	CAAT-box	CAAAT	745	5	Pisum sativum	common cis-acting element in promoter and enhancer regions
AktWOX8	CAAT-box	CAAAT	811	5	Pisum sativum	common cis-acting element in promoter and enhancer regions
AktWOX8	CAAT-box	CAAAT	898	5	Pisum sativum	common cis-acting element in promoter and enhancer regions
AktWOX8	CAAT-box	CAAAT	999	5	Pisum sativum	common cis-acting element in promoter and enhancer regions
AktWOX8	CAAT-box	CAAAT	1073	5	Pisum sativum	common cis-acting element in promoter and enhancer regions
AktWOX8	CAAT-box	CAAAT	1092	5	Pisum sativum	common cis-acting element in promoter and enhancer regions
AktWOX8	CAAT-box	CAAAT	1152	5	Pisum sativum	common cis-acting element in promoter and enhancer regions
AktWOX8	CAAT-box	CAAAT	1597	5	Pisum sativum	common cis-acting element in promoter and enhancer regions
AktWOX8	Box 4	ATTAAT	1442	6	Petroselinum crispum	part of a conserved DNA module involved in light responsiveness
AktWOX8	LAMP-element	CTTTATCA	845	8	Pisum sativum	part of a light responsive element
AktWOX8	G-Box	CACGTT	1273	6	Pisum sativum	cis-acting regulatory element involved in light responsiveness
AktWOX8	G-box	CAGACGTGGCA	516	10	Nicotiana plumbaginifolia	cis-acting regulatory element involved in light responsiveness
AktWUS	GATA-motif	GATAGGG	938	7	Pisum sativum	part of a light responsive element
AktWUS	3-AF3 binding site	CACTATCTAAC	1018	10	Pisum sativum	part of a conserved DNA module array (CMA3)
AktWUS	TCCC-motif	TCTCCCT	1344	7	Spinacia oleracea	part of a light responsive element
AktWUS	TCA-element	CCATCTTTTT	1367	9	Nicotiana tabacum	cis-acting element involved in salicylic acid responsiveness
AktWUS	TCA-element	CCATCTTTTT	1574	9	Nicotiana tabacum	cis-acting element involved in salicylic acid responsiveness
AktWUS	ATCT-motif	AATCTAATCC	1099	9	Pisum sativum	part of a conserved DNA module involved in light responsiveness
AktWUS	TGACG-motif	TGACG	1182	5	Hordeum vulgare	cis-acting regulatory element involved in the MeJA-responsiveness
AktWUS	CGTCA-motif	CGTCA	1182	5	Hordeum vulgare	cis-acting regulatory element involved in the MeJA-responsiveness
AktWUS	CAAT-box	CAAAT	23	5	Pisum sativum	common cis-acting element in promoter and enhancer regions
AktWUS	CAAT-box	CAAAT	683	5	Pisum sativum	common cis-acting element in promoter and enhancer regions
AktWUS	CAAT-box	CAAAT	751	5	Pisum sativum	common cis-acting element in promoter and enhancer regions
AktWUS	CAAT-box	CAAAT	761	5	Pisum sativum	common cis-acting element in promoter and enhancer regions
AktWUS	CAAT-box	CAAAT	878	5	Pisum sativum	common cis-acting element in promoter and enhancer regions
AktWUS	CAAT-box	CAAAT	1549	5	Pisum sativum	common cis-acting element in promoter and enhancer regions
AktWUS	Box 4	ATTAAT	117	6	Petroselinum crispum	part of a conserved DNA module involved in light responsiveness
AktWUS	MRE	AACCTAA	929	7	Petroselinum crispum	MYB binding site involved in light responsiveness
AktWUS	MRE	AACCTAA	1164	7	Petroselinum crispum	MYB binding site involved in light responsiveness

## Sheet: Table S8
Table S8 GO enrich Result
GO enrich BP Result
GO_Name	GO_ID	GO_Level	P_value	EnrichmentScore	HitsGenesCountsInSelectedSet	HitsGenesCountsInBackground	AllGenesCountsInSelectedSet	AllGenesCountsInBackground	Genes of Selected set in GO term	corrected p-value(BH method)
reproduction	GO:0000003	2	1	1	6	6	8	8	AktWUS,AktWOX6,AktWOX3,AktWOX7,AktWOX1,AktWOX5,	1
cellular process	GO:0009987	2	1	1	8	8	8	8	AktWOX9,AktWUS,AktWOX6,AktWOX3,AktWOX7,AktWOX8,AktWOX1,AktWOX5,	1
cellular response to stimulus	GO:0051716	3	1	1	1	1	8	8	AktWOX3,	1
response to auxin	GO:0009733	6	1	1	1	1	8	8	AktWOX9,	1
RNA biosynthetic process	GO:0032774	8	1	1	7	7	8	8	AktWOX9,AktWUS,AktWOX6,AktWOX7,AktWOX8,AktWOX1,AktWOX5,	1
anatomical structure formation involved in morphogenesis	GO:0048646	3	1	1	3	3	8	8	AktWUS,AktWOX1,AktWOX5,	1
signaling	GO:0023052	4	1	1	1	1	8	8	AktWOX3,	1
anther development	GO:0048653	4	1	1	1	1	8	8	AktWUS,	1
reproductive system development	GO:0061458	5	1	1	6	6	8	8	AktWUS,AktWOX6,AktWOX3,AktWOX7,AktWOX1,AktWOX5,	1
regulation of nucleobase-containing compound metabolic process	GO:0019219	6	1	1	7	7	8	8	AktWOX9,AktWUS,AktWOX6,AktWOX7,AktWOX8,AktWOX1,AktWOX5,	1
organic substance biosynthetic process	GO:1901576	4	1	1	7	7	8	8	AktWOX9,AktWUS,AktWOX6,AktWOX7,AktWOX8,AktWOX1,AktWOX5,	1
regulation of metabolic process	GO:0019222	4	1	1	7	7	8	8	AktWOX9,AktWUS,AktWOX6,AktWOX7,AktWOX8,AktWOX1,AktWOX5,	1
regulation of cell growth	GO:0001558	6	1	1	1	1	8	8	AktWOX7,	1
organic substance metabolic process	GO:0071704	3	1	1	7	7	8	8	AktWOX9,AktWUS,AktWOX6,AktWOX7,AktWOX8,AktWOX1,AktWOX5,	1
meristem initiation	GO:0010014	3	1	1	1	1	8	8	AktWUS,	1
root morphogenesis	GO:0010015	5	1	1	1	1	8	8	AktWOX9,	1
shoot system morphogenesis	GO:0010016	4	1	1	2	2	8	8	AktWUS,AktWOX7,	1
response to karrikin	GO:0080167	4	1	1	1	1	8	8	AktWOX5,	1
stomium development	GO:0080166	4	1	1	1	1	8	8	AktWUS,	1
regulation of multicellular organismal process	GO:0051239	4	1	1	1	1	8	8	AktWOX9,	1
positive regulation of multicellular organismal process	GO:0051240	5	1	1	1	1	8	8	AktWOX9,	1
organic cyclic compound metabolic process	GO:1901360	4	1	1	7	7	8	8	AktWOX9,AktWUS,AktWOX6,AktWOX7,AktWOX8,AktWOX1,AktWOX5,	1
organic cyclic compound biosynthetic process	GO:1901362	5	1	1	7	7	8	8	AktWOX9,AktWUS,AktWOX6,AktWOX7,AktWOX8,AktWOX1,AktWOX5,	1
response to organic substance	GO:0010033	4	1	1	1	1	8	8	AktWOX9,	1
regulation of RNA metabolic process	GO:0051252	7	1	1	7	7	8	8	AktWOX9,AktWUS,AktWOX6,AktWOX7,AktWOX8,AktWOX1,AktWOX5,	1
floral organ development	GO:0048437	5	1	1	2	2	8	8	AktWUS,AktWOX7,	1
floral whorl development	GO:0048438	4	1	1	2	2	8	8	AktWUS,AktWOX7,	1
regulation of unidimensional cell growth	GO:0051510	7	1	1	1	1	8	8	AktWOX7,	1
carpel development	GO:0048440	6	1	1	1	1	8	8	AktWOX7,	1
petal development	GO:0048441	6	1	1	1	1	8	8	AktWOX7,	1
establishment of cell polarity	GO:0030010	4	1	1	1	1	8	8	AktWOX1,	1
stamen development	GO:0048443	6	1	1	1	1	8	8	AktWUS,	1
regulation of macromolecule biosynthetic process	GO:0010556	6	1	1	7	7	8	8	AktWOX9,AktWUS,AktWOX6,AktWOX7,AktWOX8,AktWOX1,AktWOX5,	1
floral organ morphogenesis	GO:0048444	6	1	1	1	1	8	8	AktWOX7,	1
carpel morphogenesis	GO:0048445	7	1	1	1	1	8	8	AktWOX7,	1
embryo development	GO:0009790	5	1	1	4	4	8	8	AktWOX3,AktWOX7,AktWOX1,AktWOX5,	1
petal morphogenesis	GO:0048446	7	1	1	1	1	8	8	AktWOX7,	1
post-embryonic development	GO:0009791	3	1	1	6	6	8	8	AktWUS,AktWOX6,AktWOX3,AktWOX7,AktWOX1,AktWOX5,	1
embryo development ending in seed dormancy	GO:0009793	6	1	1	3	3	8	8	AktWOX3,AktWOX1,AktWOX5,	1
formation of plant organ boundary	GO:0090691	5	1	1	2	2	8	8	AktWOX1,AktWOX5,	1
embryonic axis specification	GO:0000578	5	1	1	1	1	8	8	AktWOX5,	1
cellular aromatic compound metabolic process	GO:0006725	4	1	1	7	7	8	8	AktWOX9,AktWUS,AktWOX6,AktWOX7,AktWOX8,AktWOX1,AktWOX5,	1
axis specification	GO:0009798	4	1	1	2	2	8	8	AktWOX6,AktWOX5,	1
growth	GO:0040007	2	1	1	2	2	8	8	AktWOX7,AktWOX1,	1
centrolateral pattern formation	GO:0097353	5	1	1	1	1	8	8	AktWOX6,	1
regulation of growth	GO:0040008	4	1	1	2	2	8	8	AktWOX7,AktWOX1,	1
post-embryonic plant organ morphogenesis	GO:0090697	5	1	1	1	1	8	8	AktWOX7,	1
post-embryonic plant organ development	GO:0090696	5	1	1	1	1	8	8	AktWOX7,	1
plant organ development	GO:0099402	4	1	1	7	7	8	8	AktWOX9,AktWUS,AktWOX6,AktWOX7,AktWOX8,AktWOX1,AktWOX5,	1
regulation of anatomical structure morphogenesis	GO:0022603	5	1	1	1	1	8	8	AktWOX7,	1
post-embryonic plant morphogenesis	GO:0090698	4	1	1	1	1	8	8	AktWOX7,	1
regulation of cell morphogenesis	GO:0022604	6	1	1	1	1	8	8	AktWOX7,	1
cellular nitrogen compound metabolic process	GO:0034641	4	1	1	7	7	8	8	AktWOX9,AktWUS,AktWOX6,AktWOX7,AktWOX8,AktWOX1,AktWOX5,	1
primary meristem tissue development	GO:0010065	7	1	1	1	1	8	8	AktWOX3,	1
corolla development	GO:0048465	5	1	1	1	1	8	8	AktWOX7,	1
embryo sac development	GO:0009553	6	1	1	1	1	8	8	AktWOX7,	1
androecium development	GO:0048466	5	1	1	1	1	8	8	AktWUS,	1
cotyledon boundary formation	GO:0090451	6	1	1	2	2	8	8	AktWOX1,AktWOX5,	1
procambium histogenesis	GO:0010067	8	1	1	1	1	8	8	AktWOX3,	1
gynoecium development	GO:0048467	5	1	1	1	1	8	8	AktWOX7,	1
plant-type ovary development	GO:0035670	5	1	1	1	1	8	8	AktWOX7,	1
meristem maintenance	GO:0010073	3	1	1	2	2	8	8	AktWOX9,AktWOX1,	1
megagametogenesis	GO:0009561	3	1	1	1	1	8	8	AktWOX7,	1
maintenance of meristem identity	GO:0010074	5	1	1	1	1	8	8	AktWOX9,	1
system development	GO:0048731	4	1	1	8	8	8	8	AktWOX9,AktWUS,AktWOX6,AktWOX3,AktWOX7,AktWOX8,AktWOX1,AktWOX5,	1
regulation of cellular metabolic process	GO:0031323	5	1	1	7	7	8	8	AktWOX9,AktWUS,AktWOX6,AktWOX7,AktWOX8,AktWOX1,AktWOX5,	1
cell population proliferation	GO:0008283	3	1	1	3	3	8	8	AktWOX6,AktWOX1,AktWOX5,	1
regulation of meristem growth	GO:0010075	6	1	1	1	1	8	8	AktWOX1,	1
positive regulation of cell population proliferation	GO:0008284	6	1	1	2	2	8	8	AktWOX1,AktWOX5,	1
nucleobase-containing compound biosynthetic process	GO:0034654	6	1	1	7	7	8	8	AktWOX9,AktWUS,AktWOX6,AktWOX7,AktWOX8,AktWOX1,AktWOX5,	1
regulation of cellular biosynthetic process	GO:0031326	6	1	1	7	7	8	8	AktWOX9,AktWUS,AktWOX6,AktWOX7,AktWOX8,AktWOX1,AktWOX5,	1
root system development	GO:0022622	5	1	1	2	2	8	8	AktWOX9,AktWOX8,	1
maintenance of root meristem identity	GO:0010078	6	1	1	1	1	8	8	AktWOX9,	1
regulation of macromolecule metabolic process	GO:0060255	5	1	1	7	7	8	8	AktWOX9,AktWUS,AktWOX6,AktWOX7,AktWOX8,AktWOX1,AktWOX5,	1
plant ovule development	GO:0048481	5	1	1	1	1	8	8	AktWOX7,	1
biosynthetic process	GO:0009058	3	1	1	7	7	8	8	AktWOX9,AktWUS,AktWOX6,AktWOX7,AktWOX8,AktWOX1,AktWOX5,	1
unidimensional cell growth	GO:0009826	5	1	1	1	1	8	8	AktWOX7,	1
plant ovule morphogenesis	GO:0048482	5	1	1	1	1	8	8	AktWOX7,	1
macromolecule biosynthetic process	GO:0009059	5	1	1	7	7	8	8	AktWOX9,AktWUS,AktWOX6,AktWOX7,AktWOX8,AktWOX1,AktWOX5,	1
regulation of biological process	GO:0050789	3	1	1	8	8	8	8	AktWOX9,AktWUS,AktWOX6,AktWOX3,AktWOX7,AktWOX8,AktWOX1,AktWOX5,	1
cell division	GO:0051301	3	1	1	2	2	8	8	AktWOX3,AktWOX7,	1
gametophyte development	GO:0048229	5	1	1	1	1	8	8	AktWOX7,	1
positive regulation of stem cell population maintenance	GO:1902459	6	1	1	1	1	8	8	AktWOX9,	1
phloem or xylem histogenesis	GO:0010087	5	1	1	1	1	8	8	AktWOX3,	1
regulation of developmental process	GO:0050793	4	1	1	3	3	8	8	AktWOX9,AktWOX7,AktWOX1,	1
shoot axis formation	GO:0010346	5	1	1	1	1	8	8	AktWUS,	1
regulation of cellular process	GO:0050794	4	1	1	8	8	8	8	AktWOX9,AktWUS,AktWOX6,AktWOX3,AktWOX7,AktWOX8,AktWOX1,AktWOX5,	1
multicellular organism development	GO:0007275	4	1	1	8	8	8	8	AktWOX9,AktWUS,AktWOX6,AktWOX3,AktWOX7,AktWOX8,AktWOX1,AktWOX5,	1
cell fate commitment	GO:0045165	4	1	1	1	1	8	8	AktWOX5,	1
stipule development	GO:0010865	4	1	1	1	1	8	8	AktWOX6,	1
stem cell population maintenance	GO:0019827	4	1	1	2	2	8	8	AktWOX9,AktWUS,	1
meristem development	GO:0048507	5	1	1	4	4	8	8	AktWOX9,AktWUS,AktWOX3,AktWOX1,	1
embryonic meristem development	GO:0048508	6	1	1	1	1	8	8	AktWOX3,	1
regulation of meristem development	GO:0048509	5	1	1	1	1	8	8	AktWOX1,	1
positive regulation of biological process	GO:0048518	4	1	1	3	3	8	8	AktWOX9,AktWOX1,AktWOX5,	1
cell morphogenesis	GO:0000902	4	1	1	1	1	8	8	AktWOX7,	1
positive regulation of cellular process	GO:0048522	5	1	1	2	2	8	8	AktWOX1,AktWOX5,	1
axillary shoot meristem initiation	GO:0090506	4	1	1	1	1	8	8	AktWUS,	1
cellular process involved in reproduction in multicellular organism	GO:0022412	3	1	1	1	1	8	8	AktWUS,	1
reproductive process	GO:0022414	2	1	1	6	6	8	8	AktWUS,AktWOX6,AktWOX3,AktWOX7,AktWOX1,AktWOX5,	1
obsolete regulation of nucleic acid-templated transcription	GO:1903506	0	1	1	7	7	8	8	AktWOX9,AktWUS,AktWOX6,AktWOX7,AktWOX8,AktWOX1,AktWOX5,	1
regulation of cell population proliferation	GO:0042127	5	1	1	2	2	8	8	AktWOX1,AktWOX5,	1
developmental growth involved in morphogenesis	GO:0060560	4	1	1	1	1	8	8	AktWOX7,	1
heterocycle metabolic process	GO:0046483	4	1	1	7	7	8	8	AktWOX9,AktWUS,AktWOX6,AktWOX7,AktWOX8,AktWOX1,AktWOX5,	1
anatomical structure arrangement	GO:0048532	3	1	1	1	1	8	8	AktWUS,	1
positive regulation of developmental process	GO:0051094	5	1	1	1	1	8	8	AktWOX9,	1
nitrogen compound metabolic process	GO:0006807	3	1	1	7	7	8	8	AktWOX9,AktWUS,AktWOX6,AktWOX7,AktWOX8,AktWOX1,AktWOX5,	1
embryonic pattern specification	GO:0009880	4	1	1	1	1	8	8	AktWOX5,	1
response to abiotic stimulus	GO:0009628	3	1	1	1	1	8	8	AktWOX5,	1
apical cell fate commitment	GO:0010654	5	1	1	1	1	8	8	AktWOX5,	1
tissue development	GO:0009888	4	1	1	4	4	8	8	AktWOX9,AktWUS,AktWOX3,AktWOX1,	1
regulation of biosynthetic process	GO:0009889	5	1	1	7	7	8	8	AktWOX9,AktWUS,AktWOX6,AktWOX7,AktWOX8,AktWOX1,AktWOX5,	1
cellular component organization or biogenesis	GO:0071840	3	1	1	1	1	8	8	AktWOX7,	1
macromolecule metabolic process	GO:0043170	4	1	1	7	7	8	8	AktWOX9,AktWUS,AktWOX6,AktWOX7,AktWOX8,AktWOX1,AktWOX5,	1
maintenance of cell number	GO:0098727	3	1	1	2	2	8	8	AktWOX9,AktWUS,	1
fruit development	GO:0010154	5	1	1	3	3	8	8	AktWOX3,AktWOX1,AktWOX5,	1
cellular component organization	GO:0016043	4	1	1	1	1	8	8	AktWOX7,	1
cell growth	GO:0016049	3	1	1	1	1	8	8	AktWOX7,	1
flower development	GO:0009908	7	1	1	3	3	8	8	AktWUS,AktWOX6,AktWOX7,	1
anatomical structure morphogenesis	GO:0009653	3	1	1	5	5	8	8	AktWOX9,AktWUS,AktWOX7,AktWOX1,AktWOX5,	1
regulation of cellular component organization	GO:0051128	5	1	1	1	1	8	8	AktWOX7,	1
cotyledon development	GO:0048825	7	1	1	2	2	8	8	AktWOX1,AktWOX5,	1
regulation of stem cell population maintenance	GO:2000036	5	1	1	1	1	8	8	AktWOX9,	1
regionalization	GO:0003002	4	1	1	1	1	8	8	AktWOX6,	1
embryo sac morphogenesis	GO:0048314	5	1	1	1	1	8	8	AktWOX7,	1
phyllome development	GO:0048827	5	1	1	5	5	8	8	AktWUS,AktWOX6,AktWOX7,AktWOX1,AktWOX5,	1
seed development	GO:0048316	5	1	1	3	3	8	8	AktWOX3,AktWOX1,AktWOX5,	1
developmental process involved in reproduction	GO:0003006	3	1	1	6	6	8	8	AktWUS,AktWOX6,AktWOX3,AktWOX7,AktWOX1,AktWOX5,	1
adventitious root development	GO:0048830	6	1	1	1	1	8	8	AktWOX8,	1
nucleic acid metabolic process	GO:0090304	6	1	1	7	7	8	8	AktWOX9,AktWUS,AktWOX6,AktWOX7,AktWOX8,AktWOX1,AktWOX5,	1
meristem growth	GO:0035266	4	1	1	1	1	8	8	AktWOX1,	1
RNA metabolic process	GO:0016070	7	1	1	7	7	8	8	AktWOX9,AktWUS,AktWOX6,AktWOX7,AktWOX8,AktWOX1,AktWOX5,	1
reproductive shoot system development	GO:0090567	6	1	1	3	3	8	8	AktWUS,AktWOX6,AktWOX7,	1
cell differentiation	GO:0030154	4	1	1	1	1	8	8	AktWOX5,	1
cellular metabolic process	GO:0044237	3	1	1	7	7	8	8	AktWOX9,AktWUS,AktWOX6,AktWOX7,AktWOX8,AktWOX1,AktWOX5,	1
meristem structural organization	GO:0009933	4	1	1	1	1	8	8	AktWUS,	1
developmental growth	GO:0048589	3	1	1	2	2	8	8	AktWOX7,AktWOX1,	1
primary metabolic process	GO:0044238	3	1	1	7	7	8	8	AktWOX9,AktWUS,AktWOX6,AktWOX7,AktWOX8,AktWOX1,AktWOX5,	1
DNA-templated transcription	GO:0006351	9	1	1	7	7	8	8	AktWOX9,AktWUS,AktWOX6,AktWOX7,AktWOX8,AktWOX1,AktWOX5,	1
response to stimulus	GO:0050896	2	1	1	3	3	8	8	AktWOX9,AktWOX3,AktWOX5,	1
heterocycle biosynthetic process	GO:0018130	5	1	1	7	7	8	8	AktWOX9,AktWUS,AktWOX6,AktWOX7,AktWOX8,AktWOX1,AktWOX5,	1
regulation of DNA-templated transcription	GO:0006355	9	1	1	7	7	8	8	AktWOX9,AktWUS,AktWOX6,AktWOX7,AktWOX8,AktWOX1,AktWOX5,	1
biological_process	GO:0008150	0	1	1	8	8	8	8	AktWOX9,AktWUS,AktWOX6,AktWOX3,AktWOX7,AktWOX8,AktWOX1,AktWOX5,	1
embryonic morphogenesis	GO:0048598	4	1	1	1	1	8	8	AktWOX7,	1
longitudinal axis specification	GO:0009942	6	1	1	1	1	8	8	AktWOX5,	1
adaxial/abaxial axis specification	GO:0009943	5	1	1	1	1	8	8	AktWOX6,	1
metabolic process	GO:0008152	2	1	1	7	7	8	8	AktWOX9,AktWUS,AktWOX6,AktWOX7,AktWOX8,AktWOX1,AktWOX5,	1
anatomical structure development	GO:0048856	3	1	1	8	8	8	8	AktWOX9,AktWUS,AktWOX6,AktWOX3,AktWOX7,AktWOX8,AktWOX1,AktWOX5,	1
cellular biosynthetic process	GO:0044249	4	1	1	7	7	8	8	AktWOX9,AktWUS,AktWOX6,AktWOX7,AktWOX8,AktWOX1,AktWOX5,	1
regulation of primary metabolic process	GO:0080090	5	1	1	7	7	8	8	AktWOX9,AktWUS,AktWOX6,AktWOX7,AktWOX8,AktWOX1,AktWOX5,	1
centrolateral axis specification	GO:0009947	5	1	1	1	1	8	8	AktWOX6,	1
formation of anatomical boundary	GO:0048859	4	1	1	2	2	8	8	AktWOX1,AktWOX5,	1
pattern specification process	GO:0007389	3	1	1	2	2	8	8	AktWOX6,AktWOX5,	1
reproductive structure development	GO:0048608	4	1	1	6	6	8	8	AktWUS,AktWOX6,AktWOX3,AktWOX7,AktWOX1,AktWOX5,	1
morphogenesis of a branching structure	GO:0001763	4	1	1	1	1	8	8	AktWUS,	1
regulation of nitrogen compound metabolic process	GO:0051171	5	1	1	7	7	8	8	AktWOX9,AktWUS,AktWOX6,AktWOX7,AktWOX8,AktWOX1,AktWOX5,	1
gene expression	GO:0010467	5	1	1	7	7	8	8	AktWOX9,AktWUS,AktWOX6,AktWOX7,AktWOX8,AktWOX1,AktWOX5,	1
adaxial/abaxial pattern specification	GO:0009955	5	1	1	1	1	8	8	AktWOX6,	1
regulation of gene expression	GO:0010468	6	1	1	7	7	8	8	AktWOX9,AktWUS,AktWOX6,AktWOX7,AktWOX8,AktWOX1,AktWOX5,	1
cellular developmental process	GO:0048869	3	1	1	1	1	8	8	AktWOX5,	1
regulation of RNA biosynthetic process	GO:2001141	8	1	1	7	7	8	8	AktWOX9,AktWUS,AktWOX6,AktWOX7,AktWOX8,AktWOX1,AktWOX5,	1
plant organ formation	GO:1905393	4	1	1	1	1	8	8	AktWUS,	1
root development	GO:0048364	5	1	1	2	2	8	8	AktWOX9,AktWOX8,	1
response to chemical	GO:0042221	3	1	1	1	1	8	8	AktWOX9,	1
plant organ morphogenesis	GO:1905392	4	1	1	2	2	8	8	AktWOX9,AktWOX7,	1
leaf morphogenesis	GO:0009965	5	1	1	1	1	8	8	AktWOX7,	1
aromatic compound biosynthetic process	GO:0019438	5	1	1	7	7	8	8	AktWOX9,AktWUS,AktWOX6,AktWOX7,AktWOX8,AktWOX1,AktWOX5,	1
obsolete regulation of cellular macromolecule biosynthetic process	GO:2000112	0	1	1	7	7	8	8	AktWOX9,AktWUS,AktWOX6,AktWOX7,AktWOX8,AktWOX1,AktWOX5,	1
leaf development	GO:0048366	6	1	1	4	4	8	8	AktWOX6,AktWOX7,AktWOX1,AktWOX5,	1
cellular nitrogen compound biosynthetic process	GO:0044271	5	1	1	7	7	8	8	AktWOX9,AktWUS,AktWOX6,AktWOX7,AktWOX8,AktWOX1,AktWOX5,	1
secondary shoot formation	GO:0010223	6	1	1	1	1	8	8	AktWUS,	1
shoot system development	GO:0048367	5	1	1	5	5	8	8	AktWUS,AktWOX6,AktWOX7,AktWOX1,AktWOX5,	1
biological regulation	GO:0065007	2	1	1	8	8	8	8	AktWOX9,AktWUS,AktWOX6,AktWOX3,AktWOX7,AktWOX8,AktWOX1,AktWOX5,	1
cell communication	GO:0007154	3	1	1	1	1	8	8	AktWOX3,	1
multicellular organismal process	GO:0032501	2	1	1	8	8	8	8	AktWOX9,AktWUS,AktWOX6,AktWOX3,AktWOX7,AktWOX8,AktWOX1,AktWOX5,	1
developmental process	GO:0032502	2	1	1	8	8	8	8	AktWOX9,AktWUS,AktWOX6,AktWOX3,AktWOX7,AktWOX8,AktWOX1,AktWOX5,	1
response to endogenous stimulus	GO:0009719	3	1	1	1	1	8	8	AktWOX9,	1
multicellular organism reproduction	GO:0032504	3	1	1	1	1	8	8	AktWUS,	1
nucleobase-containing compound metabolic process	GO:0006139	5	1	1	7	7	8	8	AktWOX9,AktWUS,AktWOX6,AktWOX7,AktWOX8,AktWOX1,AktWOX5,	1
establishment or maintenance of cell polarity	GO:0007163	3	1	1	1	1	8	8	AktWOX1,	1
response to hormone	GO:0009725	5	1	1	1	1	8	8	AktWOX9,	1
signal transduction	GO:0007165	5	1	1	1	1	8	8	AktWOX3,	1
regulation of developmental growth	GO:0048638	5	1	1	2	2	8	8	AktWOX7,AktWOX1,	1
GO enrich CC Result
GO_Name	GO_ID	GO_Level	P_value	EnrichmentScore	HitsGenesCountsInSelectedSet	HitsGenesCountsInBackground	AllGenesCountsInSelectedSet	AllGenesCountsInBackground	GenesOfSelectedSetInGOterm	corrected p-value(BH method)
primary endosperm nucleus	GO:0048353	7	1	1	1	1	4	4	AktWOX7,	1
nucleus	GO:0005634	6	1	1	4	4	4	4	AktWOX6,AktWOX3,AktWOX7,AktWOX1,	1
cytosol	GO:0005829	3	1	1	1	1	4	4	AktWOX7,	1
cellular_component	GO:0005575	0	1	1	4	4	4	4	AktWOX6,AktWOX3,AktWOX7,AktWOX1,	1
obsolete intracellular part	GO:0044424	0	1	1	4	4	4	4	AktWOX6,AktWOX3,AktWOX7,AktWOX1,	1
cytoplasm	GO:0005737	3	1	1	2	2	4	4	AktWOX7,AktWOX1,	1
obsolete cell part	GO:0044464	0	1	1	4	4	4	4	AktWOX6,AktWOX3,AktWOX7,AktWOX1,	1
cellular anatomical entity	GO:0110165	2	1	1	4	4	4	4	AktWOX6,AktWOX3,AktWOX7,AktWOX1,	1
intracellular anatomical structure	GO:0005622	3	1	1	4	4	4	4	AktWOX6,AktWOX3,AktWOX7,AktWOX1,	1
obsolete cell	GO:0005623	0	1	1	4	4	4	4	AktWOX6,AktWOX3,AktWOX7,AktWOX1,	1
organelle	GO:0043226	3	1	1	4	4	4	4	AktWOX6,AktWOX3,AktWOX7,AktWOX1,	1
membrane-bounded organelle	GO:0043227	4	1	1	4	4	4	4	AktWOX6,AktWOX3,AktWOX7,AktWOX1,	1
obsolete cytoplasmic part	GO:0044444	0	1	1	1	1	4	4	AktWOX7,	1
intracellular organelle	GO:0043229	4	1	1	4	4	4	4	AktWOX6,AktWOX3,AktWOX7,AktWOX1,	1
intracellular membrane-bounded organelle	GO:0043231	5	1	1	4	4	4	4	AktWOX6,AktWOX3,AktWOX7,AktWOX1,	1
GO enrich MF Result
GO_Name	GO_ID	GO_Level	P_value	EnrichmentScore	HitsGenesCountsInSelectedSet	HitsGenesCountsInBackground	AllGenesCountsInSelectedSet	AllGenesCountsInBackground	GenesOfSelectedSetInGOterm	corrected p-value(BH method)
transcription regulator activity	GO:0140110	2	0.125	1.14286	7	7	7	8	AktWOX9,AktWUS,AktWOX6,AktWOX7,AktWOX8,AktWOX1,AktWOX5,	1
DNA-binding transcription factor activity	GO:0003700	3	0.125	1.14286	7	7	7	8	AktWOX9,AktWUS,AktWOX6,AktWOX7,AktWOX8,AktWOX1,AktWOX5,	1
organic cyclic compound binding	GO:0097159	3	0.75	1.14286	2	2	7	8	AktWOX9,AktWOX1,	1
sequence-specific DNA binding	GO:0043565	6	0.75	1.14286	2	2	7	8	AktWOX9,AktWOX1,	1
heterocyclic compound binding	GO:1901363	3	0.75	1.14286	2	2	7	8	AktWOX9,AktWOX1,	1
binding	GO:0005488	2	0.75	1.14286	2	2	7	8	AktWOX9,AktWOX1,	1
nucleic acid binding	GO:0003676	4	0.75	1.14286	2	2	7	8	AktWOX9,AktWOX1,	1
DNA binding	GO:0003677	5	0.75	1.14286	2	2	7	8	AktWOX9,AktWOX1,	1
double-stranded DNA binding	GO:0003690	6	0.875	1.14286	1	1	7	8	AktWOX1,	1
transcription regulatory region nucleic acid binding	GO:0001067	5	0.875	1.14286	1	1	7	8	AktWOX1,	1
sequence-specific double-stranded DNA binding	GO:1990837	7	0.875	1.14286	1	1	7	8	AktWOX1,	1
transcription cis-regulatory region binding	GO:0000976	8	0.875	1.14286	1	1	7	8	AktWOX1,	1
molecular_function	GO:0003674	0	1	1	7	8	7	8	AktWOX9,AktWUS,AktWOX6,AktWOX7,AktWOX8,AktWOX1,AktWOX5,	1

## Sheet: Table S9
Table S9 qRT−PCR analysis of the expression of 6 AktWOXs
gene	7d	14d	21d	28d	35d	42d	49d	56d
AktWOX2	0.69776	0.12148	0.1613	0.17543	0.38573	1.08893	0.17932	0.18085
AktWOX3	3.60574	0.22182	0.08543	0.0639	0.04656	0.8952	0.00964	0.0069
AktWOX1	0.00624	0.00141	0.00286	0.00139	0.00663	0.13695	0.0178	0.000528601
AktWOX9	0.00435	0.000555939	0.00186	0.00262	0.01437	0.10233	0.0755	0.00227
AktWOX4	0.31066	0.01815	0.01953	0.01982	0.00608	0.09887	0.08613	0.03365
AktWOX8	0.01586	0.00463	0.01947	0.00928	0.07735	0.36952	0.10963	0.26916
